# Supplementary material for: Disproportionality Analysis of Hematologic Adverse Event Signals Associated with Venetoclax in Combination with Senescence-Inducing Chemotherapy
Source: J Clin Med. 2026 Mar 13;15(6):2194. doi: 10.3390/jcm15062194 (PMC13026243; doi:10.3390/jcm15062194)
Supplement: Supplementary file 1 [file jcm-15-02194-s001.zip]

Archive with 1 entries (1 files):
- jcm-4178974-supplementary.xlsx
