# Supplementary material for: Disproportionality Analysis of Hematologic Adverse Event Signals Associated with Venetoclax in Combination with Senescence-Inducing Chemotherapy
Source: J Clin Med. 2026 Mar 13;15(6):2194. doi: 10.3390/jcm15062194 (PMC13026243; doi:10.3390/jcm15062194)
Supplement: Supplementary file 1 [file jcm-15-02194-s001.zip › jcm-4178974-supplementary.xlsx]

## Sheet: Table S1
Therapy	Outcome_overlap_pattern	N	Percent_within_therapy
Combined	Death	1719	0.131997
Monotherapy	Death	10068	0.291953
Combined	Death+Hospitalization	779	0.0598172
Monotherapy	Death+Hospitalization	1471	0.0426562
Combined	Death+Life-threatening	78	0.0059894
Monotherapy	Death+Life-threatening	60	0.00173989
Combined	Death+Life-threatening+Hospitalization	284	0.0218076
Monotherapy	Death+Life-threatening+Hospitalization	121	0.00350877
Combined	Hospitalization	4646	0.356753
Monotherapy	Hospitalization	10001	0.29001
Combined	Life-threatening	250	0.0191968
Monotherapy	Life-threatening	100	0.00289981
Combined	Life-threatening+Hospitalization	463	0.0355525
Monotherapy	Life-threatening+Hospitalization	153	0.00443671
Combined	None of Death/LT/Hosp	4804	0.368886
Monotherapy	None of Death/LT/Hosp	12511	0.362795
Table S1. Venetoclax outcome overlap patterns by therapy group (FAERS). Distribution of mutually exclusive overlap patterns among death, life-threatening, and hospitalization outcomes, summarized separately for venetoclax monotherapy and venetoclax + senescence-inducing therapy. Percentages are calculated within each therapy group.

## Sheet: Table S2
Indication_cat	Therapy	N	Death	Life_threatening	Hospitalization	Non_serious	Other_outcomes	Death_pct	Life_threatening_pct	Hospitalization_pct	Non_serious_pct	Other_outcomes_pct
AML	Combined	5262	1550	513	2519	102	3171	0.294565	0.0974914	0.478715	0.0193843	0.602623
AML	Monotherapy	14014	5795	175	4922	1046	4985	0.413515	0.0124875	0.35122	0.0746396	0.355716
CLL	Combined	2354	399	98	985	169	1275	0.169499	0.0416313	0.418437	0.0717927	0.541631
CLL	Monotherapy	9143	1964	147	3231	1551	3835	0.214809	0.0160779	0.353385	0.169638	0.419447
MDS	Combined	245	55	34	119	10	140	0.22449	0.138776	0.485714	0.0408163	0.571429
MDS	Monotherapy	1473	602	6	469	171	437	0.40869	0.00407332	0.318398	0.11609	0.296673
MCL	Combined	260	81	9	75	22	162	0.311538	0.0346154	0.288462	0.0846154	0.623077
MCL	Monotherapy	674	284	3	178	87	225	0.421365	0.00445104	0.264095	0.12908	0.333828
Multiple myeloma	Combined	90	17	0	27	2	79	0.188889	0	0.3	0.0222222	0.877778
Multiple myeloma	Monotherapy	987	349	8	250	195	322	0.353597	0.00810537	0.253293	0.197568	0.326241
Other hematologic malignancy	Combined	1578	245	125	581	41	1016	0.15526	0.0792142	0.368188	0.0259823	0.643853
Other hematologic malignancy	Monotherapy	2908	1009	22	970	381	933	0.346974	0.00756534	0.333563	0.131018	0.320839
Other/Non-malignancy	Combined	2510	384	282	1779	68	1172	0.152988	0.112351	0.708765	0.0270916	0.466932
Other/Non-malignancy	Monotherapy	2150	596	55	880	254	1048	0.277209	0.0255814	0.409302	0.11814	0.487442
Unknown/Unspecified	Combined	724	129	14	87	44	526	0.178177	0.019337	0.120166	0.0607735	0.726519
Unknown/Unspecified	Monotherapy	3136	1121	18	846	528	907	0.357462	0.0057398	0.26977	0.168367	0.289222
Table S2. Venetoclax indication-stratified outcomes by therapy group (FAERS). For venetoclax reports, outcomes (death, life-threatening, hospitalization) summarized by major indication category derived from the primary “Reason for Use” (AML, CLL, Unknown/Unspecified) and therapy group (monotherapy vs combination). Values are shown as n, N, and percent within stratum.

## Sheet: Table S3
Therapy	Sex_clean	N	Death	Life_threatening	Hospitalization	Non_serious	Other_outcomes	Death_pct	Life_threatening_pct	Hospitalization_pct	Non_serious_pct	Other_outcomes_pct
Combined	Female	4227	853	396	2225	147	2366	0.201798	0.0936835	0.526378	0.0347764	0.559735
Combined	Male	6674	1476	620	3645	212	3605	0.221157	0.0928978	0.546149	0.0317651	0.540156
Combined	Not Specified	2122	531	59	302	99	1570	0.250236	0.027804	0.142319	0.0466541	0.739868
Monotherapy	Female	12380	3910	160	4522	1631	4471	0.315832	0.0129241	0.365267	0.131745	0.361147
Monotherapy	Male	20022	7140	258	6977	2188	7225	0.356608	0.0128858	0.348467	0.10928	0.360853
Monotherapy	Not Specified	2083	670	16	247	394	996	0.321651	0.00768123	0.118579	0.18915	0.478157
	Table S3. Venetoclax sex-stratified outcomes by therapy group (FAERS). Outcomes (death, life-threatening, hospitalization, and other FAERS outcome fields as available) summarized by sex (male, female, not specified) and therapy group (monotherapy vs combination). Percentages are calculated within each sex × therapy stratum.

## Sheet: Table S4
Overlap pattern	n	%
Hospitalization	79	45.9
Life-threatening + Hospitalization	25	14.5
None of the three	24	14
Death	20	11.6
Death + Life-threatening + Hospitalization	12	7
Death + Hospitalization	9	5.2
Life-threatening	2	1.2
Death + Life-threatening	1	0.6
Table S4. Navitoclax outcome overlap patterns (FAERS; descriptive). Distribution of mutually exclusive overlap patterns among death, life-threatening, and hospitalization outcomes for all navitoclax reports. Percentages are calculated within the navitoclax dataset.

## Sheet: Table S5
Sex	n	Death_n_yes	Death_%	Life threatening _n_yes	Life threatening _%	Hospitalization_n_yes	Hospitalization_%	Non-serious_n_yes	Non-serious_%	Other outcomes_n_yes	Other outcomes_%
Not Specified	85	12	14.1	14	16.5	63	74.1	3	3.5	50	58.8
Male	55	22	40	19	34.5	39	70.9	0	0	23	41.8
Female	32	8	25	7	21.9	23	71.9	0	0	10	31.2
Table S5. Navitoclax sex-stratified outcomes (FAERS; descriptive). Outcomes summarized by sex (male, female, not specified) for all navitoclax reports. Percentages are calculated within each sex category.

## Sheet: Table S6
Regimen_group	n	Death_n_yes	Death_%	Life threatening _n_yes	Life threatening _%	Hospitalization_n_yes	Hospitalization_%	Non-serious_n_yes	Non-serious_%	Other outcomes_n_yes	Other outcomes_%
Navitoclax + Venetoclax	71	28	39.4	24	33.8	51	71.8	0	0	21	29.6
Navitoclax + Ruxolitinib	65	6	9.2	12	18.5	52	80	2	3.1	45	69.2
Navitoclax + Other regimens	35	8	22.9	4	11.4	22	62.9	0	0	17	48.6
Navitoclax + Venetoclax + Ruxolitinib	1	0	0	0	0	0	0	1	100	0	0
Table S6. Navitoclax regimen-stratified outcomes by co-suspect partner (FAERS; descriptive). Outcomes summarized by navitoclax co-suspect partner regimen (e.g., navitoclax + venetoclax, navitoclax + ruxolitinib, other). Values are shown as n/N and percent within regimen stratum.
